# Supplementary material for: Selective Formation of Unsymmetric Multidentate Azine-Based Ligands in Nickel(II) Complexes
Source: Molecules. 2022 Oct 11;27(20):6788. doi: 10.3390/molecules27206788 (PMC9608849; doi:10.3390/molecules27206788)
Supplement: Supplementary file 1 [file molecules-27-06788-s001.zip]

Archive with 1 entries (1 files):
- molecules-1972784-supplementary.pdf
